# Supplementary material for: Development and application of a high-throughput screening assay for identification of small molecule inhibitors of the P. falciparum reticulocyte binding-like homologue 5 protein
Source: Int J Parasitol Drugs Drug Resist. 2020 Oct 29;14:188–200. doi: 10.1016/j.ijpddr.2020.10.008 (PMC7645381; doi:10.1016/j.ijpddr.2020.10.008)
Supplement: Multimedia component 2 [file mmc2.xlsx]

## Sheet: Sheet1
OBJDID	Batch Reference	% Inhibition Pilot	% Inhibition Counter	% Inhibition Confirmation	Library ID	RGSTDRUGNAME (2)	One of 45 Hits	11point
WEHI-1218599	01	105.999	98.238	100.604	MMV
WEHI-0104268	02	101.415	28.8475	100.423	KD	Hexachlorophene	Yes
WEHI-1216497	01	100.87	29.2235	100.385	KD	Merbromin	Yes
WEHI-1215482	01	100.967	2.663	99.5805	KD	1,10-Phenanthroline monohydrate	Yes
WEHI-1215640	01	100.533	2.1075	99.2405	KD	cDPCP	Yes
WEHI-1216260	01	101.28	96.2655	99.1135	KD	PSB 06126
WEHI-1218619	01	105.753	95.173	99.1085	MMV
WEHI-1216443	01	100.308	3.2645	99.093	KD	Cisplatin	Yes
WEHI-1215580	01	70.301	16.9585	98.9945	KD	Sanguinarine chloride	Yes
WEHI-1215428	01	100.369	-0.4	98.7095	KD	Cisplatin	Yes
WEHI-1224494	01	100.319	92.154	97.7415	KD	PSB 069
WEHI-1217021	01	96.186	-0.929	96.937	KD	Tetraethylenepentamine pentahydrochloride	Yes
WEHI-1215319	03	99.158	94.625	96.747	KD	Mitoxantrone
WEHI-1215337	03	76.618	45.281	96.537	KD	Mifepristone	Yes
WEHI-1216273	01	67.838	2.4955	95.4515	KD	Carboplatin	Yes
WEHI-1214868	01	76.372	1.642	95.3505	KD	Carboplatin	Yes
WEHI-1215180	01	99.567	75.3615	93.2775	KD	JFD00244
WEHI-1216705	01	99.83	75.625	92.738	KD	Chicago sky blue 6B
WEHI-1215319	01	96.629	90.9265	92.1335	KD	Mitoxantrone
WEHI-1215337	01	75.333	45.494	91.724	KD	Mifepristone	Yes
WEHI-1215319	02	96.091	88.9915	91.4775	KD	Mitoxantrone dihydrochloride
WEHI-1216105	01	99.579	88.5265	89.5745	KD	Ro 31-8220 mesylate
WEHI-1215538	01	94.068	75.047	89.396	KD	Reactive Blue 2
WEHI-1218492	01	93.628	68.2985	89.364	MMV
WEHI-1216908	01	95.225	58.5725	88.7035	KD	Nisoldipine
WEHI-1224706	01	94.047	54.688	88.0905	KD	Nisoldipine
WEHI-1215052	01	69.805	21.017	87.1855	KD	R(-)-2,10,11-Trihydroxy-N-propylnoraporphine hydrobromide	Yes	Yes
WEHI-1218535	01	93.709	75.7035	86.9365	MMV
WEHI-1218385	01	85.904	60.832	86.3115	MMV
WEHI-1218363	01	74.897	47.645	86.232	MMV
WEHI-1215034	01	83.015	23.993	84.898	KD	R(-)-Propylnorapomorphine hydrochloride	Yes	Yes
WEHI-1215043	01	62.618	15.956	84.7445	KD	R(-)-2,10,11-Trihydroxyaporphine hybrobromide	Yes	Yes
WEHI-0103138	05	92.033	66.6375	84.738	KD	Gossypol
WEHI-1218312	01	86.991	68.3375	84.1445	MMV
WEHI-0103138	07	91.1	64.3665	83.199	KD	Gossypol
WEHI-1216140	01	91.397	60.3505	82.519	KD	INCA-6
WEHI-1215060	02	68.832	38.1175	82.0245	KD	(R,R)-THC	Yes
WEHI-1218325	01	93.861	76.1135	81.8735	MMV
WEHI-0104145	02	55.322	14.953	81.0745	KD	Nifedipine	Yes
WEHI-1218583	01	80.32	-0.3545	80.9955	MMV		Yes	Yes
WEHI-1218341	01	78.677	26.6115	80.908	MMV		Yes	Yes
WEHI-1215200	01	69.699	6.7405	80.6525	KD	6-Hydroxy-DL-DOPA	Yes
WEHI-1215337	02	73.973	43.529	80.5475	KD	Mifepristone
WEHI-1218368	01	87.41	72.161	78.6755	MMV
WEHI-1215070	01	79.783	62.5375	77.742	KD	AC-93253 iodide
WEHI-1218389	01	83.842	71.805	77.519	MMV
WEHI-0063474	02	76.114	25.0095	77.3365	MMV		Yes	Yes
WEHI-1216760	01	55.652	25.356	77.0355	KD	Propidium iodide	Yes
WEHI-1216442	01	70.814	21.7555	76.4855	KD	(R)-(-)-Apomorphine hydrochloride	Yes	Yes
WEHI-0104145	03	57.325	13.7625	75.714	KD	Nifedipine	Yes
WEHI-1218396	01	86.465	73.7265	75.3215	MMV
WEHI-1215399	01	79.396	27.0375	75.142	KD	Nordihydroguaiaretic acid from Larrea divaricata (creosote bush)	Yes
WEHI-1214796	02	89.24	54.251	74.808	KD	Indirubin-3`-oxime
WEHI-1218342	01	80.557	18.977	74.7025	MMV		Yes	Yes
WEHI-1218487	01	54.597	43.822	74.6205	MMV
WEHI-1218381	01	79.743	59.505	74.5985	MMV
WEHI-0034590	03	90.737	74.1735	74.504	MMV
WEHI-1216976	01	81.655	37.604	73.4655	KD	Closantel
WEHI-1214796	01	87.555	70.816	73.258	KD	Indirubin-3`-oxime
WEHI-1218338	01	77.107	44.5595	73.0505	MMV
WEHI-1218656	01	73.555	44.773	72.5965	MMV
WEHI-1218666	01	77.988	48.5085	72.332	MMV
WEHI-1214737	01	62.755	16.4225	72.2885	KD	Apomorphine hydrochloride hemihydrate	Yes
WEHI-1218512	01	78.4	52.0255	71.033	MMV
WEHI-1216729	01	56.641	26.974	70.997	KD	Chrysene-1,4-quinone	Yes
WEHI-1218340	01	65.348	52.732	69.772	MMV
WEHI-1216116	01	74.041	42.1975	69.0935	KD	LE 135
WEHI-1216506	01	75.368	21.3865	69.032	KD	Pranlukast	Yes	Yes
WEHI-1218473	01	81.124	50.5015	68.2495	MMV
WEHI-1215060	01	62.609	34.3865	68.0555	KD	(R,R)-cis-Diethyl tetrahydro-2,8-chrysenediol
WEHI-1216602	01	59.553	-0.169	68.023	KD	Rabeprazole Sodium salt	Yes	Yes
WEHI-1215227	02	58.34	22.1605	67.677	KD	Ketoconazole	Yes	Yes
WEHI-1215550	01	76.595	52.052	65.9335	KD	Ruthenium red
WEHI-1218445	01	76.846	47.0715	65.8985	MMV
WEHI-1217184	01	66.084	31.9885	65.2385	KD	Pyrvinium pamoate
WEHI-1215192	02	67.219	43.0555	65.034	KD	Fenretinide
WEHI-1218551	01	57.405	13.7345	64.942	MMV		Yes	Yes
WEHI-1218339	01	58.371	22.7085	63.7585	MMV		Yes	Yes
WEHI-1217165	01	61.89	18.2045	62.575	KD	R(-) Apomorphine hydrochloride hemihydrate	Yes
WEHI-1218380	01	64.339	24.439	62.144	MMV		Yes	Yes
WEHI-1216922	01	75.983	72.4285	61.858	KD	Anethole-trithione
WEHI-1224550	01	84.194	63.6295	61.658	KD	5-Nonyloxytryptamine oxalate
WEHI-1214779	01	55.468	34.4615	61.6315	KD	A-77636 hydrochloride
WEHI-1215638	01	77.293	56.3595	60.6905	KD	Tyrphostin AG 879
WEHI-1218419	01	73.012	16.181	58.3435	MMV		Yes	Yes
WEHI-1218343	01	88.441	15.844	58.2295	MMV		Yes	Yes
WEHI-1215536	01	64.568	31.722	58.178	KD	Rottlerin
WEHI-1215721	01	68.603	43.3045	57.933	KD	IPA-3
WEHI-1216287	01	78.113	61.663	57.7595	KD	PHTPP
WEHI-1216313	01	98.357	15.446	57.406	KD	FPA 124	Yes
WEHI-1218372	01	65.996	49.8945	56.979	MMV
WEHI-1215833	01	78.743	40.8545	56.972	KD	GF 109203X
WEHI-1215098	01	80.308	47.374	56.1735	KD	GW5074
WEHI-1216230	01	59.426	10.496	56.161	KD	GW 4064	Yes
WEHI-1218626	01	54.59	30.223	55.795	MMV
WEHI-1218495	01	75.251	69.048	55.333	MMV
WEHI-1218462	01	73.106	44.6725	55.049	MMV
WEHI-1218475	01	55.071	35.388	54.8515	MMV
WEHI-1218530	01	61.214	9.7755	52.877	MMV		Yes
WECC-0018706	01	76.779	38.5705	51.7985	WECC
WEHI-1216007	01	63.984	5.072	51.795	KD	D609	Yes
WEHI-1216231	01	57.84	11.4395	51.1415	KD	GW 3965 hydrochloride	Yes
WEHI-1214735	03	68.282	40.093	50.459	KD	Reserpine
WEHI-1224505	01	93.23	44.898	50.3155	KD	NNC 26-9100
WEHI-1216551	01	76.82	50.7145	49.4865	KD	Thiethylperazine dimalate
WEHI-1215535	03	83.8	48.582	49.3355	KD	Raloxifene hydrochloride
WEHI-1216291	01	73.941	34.042	49.242	KD	Y 134
WEHI-1218600	01	65.033	39.768	49.1145	MMV
WEHI-1215937	01	76.074	58.028	48.776	KD	(S)-(+)-Niguldipine hydrochloride
WEHI-1218348	01	83.216	46.372	48.2345	MMV
WEHI-1218518	01	57.404	35.26	48.172	MMV
WEHI-1215704	02	67.356	43.7975	48.1375	KD	Thioridazine hydrochloride
WEHI-1218391	01	75.475	39.439	47.921	MMV
WEHI-1218439	01	63.099	12.3565	47.86	MMV		Yes
WEHI-1215315	02	91.56	34.6205	47.729	KD	BIO
WEHI-1216528	01	72.942	30.679	47.6475	KD	Zafirlukast
WEHI-1218629	01	55.691	37.0905	47.4115	MMV
WEHI-1218568	01	62.898	22.478	47.182	MMV
WEHI-1215085	04	65.664	39.4955	46.293	KD	Tamoxifen citrate
WEHI-1215161	01	62.468	21.675	46.1565	KD	BU99006
WEHI-1216135	01	60.915	30.5625	45.143	KD	NSC 625987
WEHI-1215536	02	66.983	38.06	44.817	KD	Rottlerin
WEHI-1214899	01	68.112	35.24	44.6635	KD	Calmidazolium chloride
WEHI-1218657	01	60.243	29.737	44.575	MMV
WEHI-1215938	01	77.606	59.7095	44.114	KD	(R)-(-)-Niguldipine hydrochloride
WEHI-1215342	01	56.15	45.2645	43.4675	KD	PD-407824
WECC-0045452	02	58.666	26.9785	43.268	MMV
WECC-0017094	01	69.556	27.0765	42.269	WECC
WEHI-1216257	01	56.592	37.3405	41.975	KD	10-DEBC hydrochloride
WEHI-1215520	01	63.927	38.887	41.2545	KD	Prochlorperazine dimaleate
WEHI-1216154	01	89.103	53.6675	40.925	KD	L 755507
WEHI-1215825	01	85.646	53.9065	40.4805	KD	Tetrindole mesylate
WECC-0016252	01	83.486	44.9925	39.8865	WECC
WEHI-1215271	03	64.923	32.285	39.67	KD	Metergoline
WEHI-1215227	01	55.634	23.003	39.541	KD	Ketoconazole
WEHI-1224522	01	74.864	38.824	39.4605	KD	Demethylasterriquinone B1
WEHI-1218569	01	79.531	-8.181	39.225	MMV		Yes
WEHI-1218670	01	56.532	1.2	39.1385	MMV		Yes
WEHI-1218645	01	74.975	27.7115	38.8565	MMV
WEHI-1214899	02	63.492	31.0325	38.0335	KD	Calmidazolium chloride
WEHI-1218545	01	55.411	18.7195	37.967	MMV
WEHI-1216661	01	81.262	64.7405	37.5665	KD	Clofazimine
WEHI-1215535	01	79.405	48.63	37.3325	KD	Raloxifene hydrochloride
WEHI-1215227	03	61.884	28.7155	37.018	KD	Ketoconazole
WEHI-1218565	01	60.601	22.487	36.0025	MMV
WEHI-1216155	01	88.375	56.6185	35.9925	KD	CGP 71683 hydrochloride
WECC-0018536	01	70.998	23.38	35.5725	WECC
WEHI-1216927	01	72.779	18.3065	34.5565	KD	Bifonazole
WEHI-1215098	02	74.915	31.377	33.974	KD	GW 5074
WEHI-1215520	02	60.477	31.5245	33.932	KD	Prochlorperazine dimaleate
WEHI-1214735	02	72.905	41.6785	33.5135	KD	Reserpine
WEHI-1215344	02	58.999	45.378	33.485	KD	Nicardipine hydrochloride
WECC-0013812	01	76.555	50.8965	33.4205	WECC
WEHI-1216383	01	60.498	45.7765	33.0305	KD	2-TEDC
WEHI-1224532	01	70.202	44.861	32.9615	KD	SCH 79797 dihydrochloride
WEHI-1216074	01	66.15	31.2885	32.9275	KD	IRL-2500
WEHI-1216941	01	62.286	28.523	32.735	KD	Idebenone
WEHI-1215704	01	72.519	46.1665	32.7335	KD	Thioridazine hydrochloride
WEHI-1216215	01	72.81	41.5955	32.5315	KD	CCT 018159
WEHI-1218449	01	54.663	25.903	32.199	MMV
WEHI-1216450	01	66.457	16.1945	31.4605	KD	SKI II
WECC-0014687	01	100.753	3.6075	31.2845	WECC
WEHI-1215591	01	82.992	19.2	31.2695	KD	SU 4312
WEHI-1215535	02	84.297	55.518	31.242	KD	Raloxifene hydrochloride
WEHI-1212979	02	59.158	39.912	30.962	KD	Sunitinib malate
WEHI-1215085	02	76	42.7785	30.589	KD	Tamoxifen citrate
WEHI-1216517	01	68.664	44.05	29.874	KD	Phenazopyridine hydrochloride
WEHI-1224516	01	76.07	47.003	29.759	KD	CI 898 trihydrochloride
WEHI-1215328	02	70.456	41.2815	29.5165	KD	GR 127935 hydrochloride
WEHI-1216207	01	59.434	33.727	29.1505	KD	SNAP 5089
WEHI-1215339	03	58.222	30.6765	28.9425	KD	Methiothepin maleate
WEHI-1216570	01	71.165	43.779	28.296	KD	Toremifene
WECC-0017281	01	66.867	8.262	28.0585	WECC
WEHI-1217005	01	65.082	27.483	27.999	KD	Tioconazole
WEHI-1215315	01	91.449	33.1665	27.8935	KD	BIO
WEHI-1215271	02	54.441	28.5185	27.874	KD	Metergoline
WEHI-1214735	01	71.311	36.984	27.4125	KD	Reserpine
WEHI-1216505	01	61.983	15.2335	27.389	KD	Sulconazole nitrate
WEHI-1215213	01	60.422	12.7855	26.974	KD	LY-367,265
WEHI-1218617	01	58.388	11.622	26.7935	MMV
WECC-0017093	01	67.784	33.602	26.453	WECC
WEHI-1215328	01	65.51	34.1675	26.4105	KD	GR 127935 hydrochloride hydrate
WEHI-1216965	01	63.319	7.055	25.8155	KD	Tenatoprazole
WEHI-1214707	01	67.679	32.517	25.77	KD	AA-861
WEHI-1216397	01	57.351	34.8725	25.6895	KD	Y 29794 oxalate
WEHI-1224530	01	65.06	30.1805	24.954	KD	BIIE 0246 formate
WEHI-1216531	01	64.96	23.5035	24.8585	KD	Econazole nitrate
WEHI-1215344	01	65.881	43.3075	24.8295	KD	Nicardipine hydrochloride
WEHI-1216580	01	62.133	37.844	24.673	KD	Rifapentine
WECC-0018360	01	61.879	36.727	24.305	WECC
WEHI-1215271	01	58.676	28.9035	24.2795	KD	Metergoline
WECC-0013598	01	55.882	31.994	23.306	WECC
WEHI-1215840	01	61.051	28.9325	23.1835	KD	N-Benzylnaltrindole hydrochloride
WEHI-1215192	01	67.898	36.031	23.109	KD	Retinoic acid p-hydroxyanilide
WEHI-1218464	01	57.831	17.6605	22.576	MMV
WEHI-1216563	01	62.459	13.9165	20.876	KD	Montelukast
WEHI-1216165	01	63.575	33.276	20.1225	KD	Doxorubicin hydrochloride
WEHI-1216529	01	66.279	34.5365	19.811	KD	Ziprasidone Hydrochloride
WEHI-1215591	02	86.462	17.096	19.415	KD	SU 4312
WECC-0016203	01	57.423	20.3285	18.0005	WECC
WEHI-1214794	01	55.861	38.393	16.481	KD	Lercanidipine hydrochloride hemihydrate
WEHI-1216165	02	64.186	35.152	15.608	KD	Doxorubicin hydrochloride
WEHI-1215786	01	59.116	29.584	15.4255	KD	GBR 12783 dihydrochloride
WEHI-1215085	03	76.507	43.264	15.2385	KD	Tamoxifen citrate
WEHI-0104835	03	56.333	27.7785	14.8985	KD	Perphenazine
WEHI-1215134	01	58.935	26.335	14.581	KD	Emodin
WEHI-1216167	01	63.044	35.482	14.034	KD	CGS 9343B
WEHI-1216165	03	60.406	30.48	13.3815	KD	Adriamycin
WEHI-1216629	01	72.793	22.726	12.5205	KD	Isoconazole
WEHI-1215628	02	56.877	33.2545	11.988	KD	Trequinsin hydrochloride
WEHI-1216304	01	56.676	33.6075	11.9555	KD	SB 225002
WEHI-1216236	01	58.94	23.456	10.7785	KD	JTC 801
WEHI-1216268	01	60.47	32.411	9.9235	KD	Ryuvidine
WEHI-1215793	01	61.867	22.907	9.002	KD	BP 554 maleate
WEHI-0104610	02	62.197	5.63	8.101	KD	Clotrimazole
WEHI-1216200	01	55.247	26.874	7.572	KD	GW 405833
WEHI-0104881	02	57.411	19.087	7.248	KD	Myricetin
WEHI-1215085	05	75.423	40.4695	6.545	KD	Tamoxifen Citrate
WEHI-1215766	01	56.938	28.0945	6.27	KD	GBR 13069 dihydrochloride
WEHI-1215628	01	55.669	26.6605	4.278	KD	Trequinsin hydrochloride
WEHI-0103421	02	74.196	22.8215	4.0475	KD	Anthralin
WEHI-1215111	01	54.92	25.687	0.0385	KD	Fiduxosin hydrochloride
WEHI-0113414	02	79.578	19.7915	-0.037	KD	Troglitazone
WEHI-1215048	01	63.902	27.3755	-0.275	KD	7-Cyclopentyl-5-(4-phenoxy)phenyl-7H-pyrrolo[2,3-d]pyrimidin-4-ylamine
WEHI-1215683	01	58.03	33.4805	-4.232	KD	YC-1
WEHI-1215506	01	56.685	21.514	-4.2615	KD	IC 261
WEHI-0104610	03	66.995	6.0775	-5.965	KD	Clotrimazole
WEHI-1216398	01	75.393	45.6765	-9.402	KD	SR 33805 oxalate
WEHI-1216782	01	68.643	18.745	-11.72	KD	Butoconazole nitrate
WEHI-1215231	01	58.371	25.1665	-20.817	KD	Ro 90-7501
WEHI-1216897	01	55.611	70.5415	-41.3295	KD	Verteporfin
WECC-0004590	02	32.166
WECC-0007471	02	-26.248
WECC-0009685	01	7.332
WECC-0010159	01	6.545
WECC-0010160	01	3.099
WECC-0010161	01	0.896
WECC-0010162	01	3.963
WECC-0010163	01	1.611
WECC-0010164	01	7.903
WECC-0010165	01	33.605
WECC-0010166	01	-0.688
WECC-0010167	01	3.707
WECC-0010168	01	3.986
WECC-0010169	01	35.471
WECC-0010170	01	-1.904
WECC-0010171	01	5.801
WECC-0010172	01	4.375
WECC-0010173	01	4.679
WECC-0010174	01	7.307
WECC-0010175	01	2.919
WECC-0010176	01	6.639
WECC-0010177	01	-0.605
WECC-0010178	01	34.386
WECC-0010179	01	10.074
WECC-0010180	01	6.579
WECC-0010181	01	0.509
WECC-0010182	01	5.021
WECC-0010183	01	0.549
WECC-0010185	01	10.133
WECC-0010186	01	7.098
WECC-0010187	01	-0.35
WECC-0010188	01	9.548
WECC-0010189	01	6.086
WECC-0010190	01	2.366
WECC-0010191	01	-69.538
WECC-0010192	01	6.223
WECC-0010193	01	3.987
WECC-0010194	01	4.983
WECC-0010195	01	21.474
WECC-0010196	01	-0.546
WECC-0010197	01	5.737
WECC-0010198	01	-22.909
WECC-0010199	01	7.608
WECC-0010200	01	5.801
WECC-0010201	01	10.796
WECC-0010202	01	13.329
WECC-0010203	01	-16.412
WECC-0010204	01	7.669
WECC-0010205	01	10.103
WECC-0010206	01	2.454
WECC-0010303	01	9.51
WECC-0010304	01	7.916
WECC-0010305	01	-37.815
WECC-0010306	01	-13.124
WECC-0010307	01	-21.776
WECC-0010308	01	0.904
WECC-0010309	01	5.077
WECC-0010310	01	7.836
WECC-0010311	01	0.393
WECC-0010312	01	11.77
WECC-0010313	01	6.658
WECC-0010314	01	12.412
WECC-0010315	01	-1.27
WECC-0010316	01	10.978
WECC-0010317	01	10.423
WECC-0010318	01	4.816
WECC-0010319	01	0.361
WECC-0010320	01	-1.951
WECC-0010321	01	8.252
WECC-0010322	01	4.254
WECC-0010323	01	22.623
WECC-0010324	01	11.862
WECC-0010325	01	9.108
WECC-0010326	01	18.563
WECC-0010327	01	9.17
WECC-0010328	01	6.066
WECC-0010329	01	5.732
WECC-0010330	01	3.653
WECC-0010331	01	8.257
WECC-0010332	01	5.546
WECC-0010333	01	8.678
WECC-0010334	01	5.648
WECC-0010335	01	-1.837
WECC-0010336	01	5.785
WECC-0010337	01	0.753
WECC-0010338	01	-2.258
WECC-0010339	01	8.644
WECC-0010340	01	8.431
WECC-0010341	01	-4.023
WECC-0010970	01	14.978
WECC-0010989	01	4.679
WECC-0011234	01	3.4
WECC-0011238	01	-2.349
WECC-0011248	01	-88.508
WECC-0011262	01	12.34
WECC-0011276	01	-18.72
WECC-0011290	01	-1.337
WECC-0011296	01	-35.443
WECC-0011304	01	9.467
WECC-0011320	01	18.089
WECC-0011329	01	4.673
WECC-0011330	01	-75.479
WECC-0011331	01	2.24
WECC-0011332	01	9.076
WECC-0011333	01	-83.054
WECC-0011334	01	10.751
WECC-0011335	01	13.327
WECC-0011336	01	14.163
WECC-0011337	01	-21.498
WECC-0011338	01	-8.67
WECC-0011339	01	11.512
WECC-0011340	01	4.918
WECC-0011341	01	5.399
WECC-0011342	01	-13.799
WECC-0011343	01	-67.202
WECC-0011344	01	7.586
WECC-0011345	01	9.897
WECC-0011346	01	18.535
WECC-0011348	01	12.161
WECC-0011349	01	6.939
WECC-0011350	01	11.004
WECC-0011351	01	3.36
WECC-0011352	01	6.964
WECC-0011353	01	12.916
WECC-0011424	01	14.38
WECC-0011454	01	5.032
WECC-0011468	01	11.56
WECC-0011483	01	12.28
WECC-0011497	01	6.048
WECC-0011886	02	5.883
WECC-0013581	01	1.914
WECC-0013582	01	10.187
WECC-0013593	01	20.139
WECC-0013622	01	11.274
WECC-0013623	01	15.176
WECC-0013626	01	4.287
WECC-0013627	01	13.598
WECC-0013634	01	10.512
WECC-0013641	01	15.886
WECC-0013642	01	13.826
WECC-0013645	01	6.32
WECC-0013647	01	5.575
WECC-0013654	01	10.284
WECC-0013660	01	11.994
WECC-0013662	01	52.268
WECC-0013673	01	9.768
WECC-0013694	01	11.983
WECC-0013701	01	5.686
WECC-0013702	01	17.325
WECC-0013703	01	5.715
WECC-0013709	01	12.352
WECC-0013713	01	13.312
WECC-0013728	01	26.025
WECC-0013741	01	9.933
WECC-0013747	01	32.713
WECC-0013753	01	35.845
WECC-0013754	01	43.233
WECC-0013763	01	23.182
WECC-0013764	01	3.847
WECC-0013765	01	10.674
WECC-0013766	01	16.892
WECC-0013769	01	14.71
WECC-0013770	02	12.435
WECC-0013773	01	2.137
WECC-0013775	01	28.281
WECC-0013780	01	14.416
WECC-0013797	01	5.73
WECC-0013802	01	26.253
WECC-0013805	01	12.752
WECC-0013808	01	11.444
WECC-0013824	01	40.371
WECC-0013831	01	7.266
WECC-0013835	01	13.785
WECC-0013836	02	13.464
WECC-0013882	01	14.212
WECC-0013890	01	-1.354
WECC-0013896	01	6.139
WECC-0013922	01	8.424
WECC-0013945	01	11.994
WECC-0013987	01	5.301
WECC-0013989	01	6.89
WECC-0013999	01	1.887
WECC-0014056	01	13.342
WECC-0014057	01	10.229
WECC-0014062	01	16.01
WECC-0014067	01	16.462
WECC-0014068	01	51.929
WECC-0014073	01	7.925
WECC-0014077	01	15.006
WECC-0014079	01	13.018
WECC-0014081	01	-0.004
WECC-0014083	01	12.377
WECC-0014089	01	-3.42
WECC-0014095	01	1.612
WECC-0014179	01	9.683
WECC-0014193	01	11.102
WECC-0014195	01	7.805
WECC-0014220	01	4.289
WECC-0014267	02	-12.04
WECC-0014267	01	-6.967
WECC-0014304	01	3.555
WECC-0014328	01	9.453
WECC-0014352	01	4.287
WECC-0014359	01	11.655
WECC-0014360	01	11.514
WECC-0014369	01	32.163
WECC-0014388	01	3.489
WECC-0014410	01	12.344
WECC-0014450	01	7.525
WECC-0014491	01	-62.417
WECC-0014507	01	-23.334
WECC-0014548	01	14.706
WECC-0014607	01	12.313
WECC-0014648	01	8.938
WECC-0014698	01	16.817
WECC-0014728	01	4.189
WECC-0014741	01	5.43
WECC-0014747	01	3.207
WECC-0014782	01	10.132
WECC-0014792	01	6.367
WECC-0014809	01	-0.47
WECC-0014824	01	17.262
WECC-0014834	01	-0.742
WECC-0014860	01	2.874
WECC-0014967	01	25.457
WECC-0015019	01	20.913
WECC-0015078	01	15.052
WECC-0015167	01	13.688
WECC-0015175	01	11.51
WECC-0015218	01	12.288
WECC-0015244	01	-2.763
WECC-0015286	01	33.872
WECC-0015288	01	5.936
WECC-0015309	01	10.393
WECC-0015337	01	14.4
WECC-0015338	01	5.302
WECC-0015339	01	-5.421
WECC-0015340	01	-0.361
WECC-0015341	01	1.221
WECC-0015342	01	5.868
WECC-0015343	01	14.293
WECC-0015344	01	8.066
WECC-0015345	01	8.646
WECC-0015346	01	3.865
WECC-0015347	01	8.624
WECC-0015348	01	6.389
WECC-0015349	01	24.378
WECC-0015350	01	8.705
WECC-0015351	01	4.169
WECC-0015352	01	29.166
WECC-0015353	01	3.364
WECC-0015354	01	10.1
WECC-0015355	01	10.023
WECC-0015356	01	20.063
WECC-0015357	01	12.741
WECC-0015358	01	3.92
WECC-0015359	01	11.883
WECC-0015360	01	-10.706
WECC-0015361	01	9.301
WECC-0015362	01	12.116
WECC-0015363	01	9.934
WECC-0015364	01	5.893
WECC-0015365	01	20.192
WECC-0015366	01	6.167
WECC-0015367	01	-3.353
WECC-0015368	01	8.313
WECC-0015369	01	8.775
WECC-0015370	01	10.195
WECC-0015371	01	14.8
WECC-0015372	01	11.875
WECC-0015373	01	-0.138
WECC-0015374	01	8.722
WECC-0015375	01	6.883
WECC-0015376	01	11.955
WECC-0015377	01	22.008
WECC-0015378	01	0.651
WECC-0015379	01	1.141
WECC-0015380	01	20.868
WECC-0015381	01	9.207
WECC-0015382	01	28.997
WECC-0015383	01	11.313
WECC-0015384	01	5.525
WECC-0015385	01	11.713
WECC-0015386	01	5.806
WECC-0015387	01	5.71
WECC-0015388	01	22.551
WECC-0015389	01	8.273
WECC-0015390	01	8.998
WECC-0015391	01	10.667
WECC-0015392	01	-0.629
WECC-0015393	01	22.687
WECC-0015394	01	11.459
WECC-0015395	01	10.941
WECC-0015396	01	11.976
WECC-0015397	01	12.146
WECC-0015493	01	12.182
WECC-0015537	01	17.462
WECC-0015580	01	37.941
WECC-0015593	01	5.843
WECC-0015616	01	11.047
WECC-0015617	01	19.799
WECC-0015630	01	36.173
WECC-0015648	01	11.1
WECC-0015750	01	12.533
WECC-0015833	01	11.768
WECC-0015852	01	14.7
WECC-0015861	01	6.106
WECC-0015871	01	12.908
WECC-0015889	01	10.017
WECC-0015890	01	13.086
WECC-0015897	01	3.733
WECC-0015933	01	10.502
WECC-0015944	01	17.392
WECC-0015977	01	-1.213
WECC-0015978	01	15.434
WECC-0015979	01	7.226
WECC-0015980	01	7.344
WECC-0015985	01	16.664
WECC-0015992	01	31.596
WECC-0016007	01	3.43
WECC-0016019	01	18.049
WECC-0016021	01	-27.314
WECC-0016026	01	36.706
WECC-0016036	01	11.883
WECC-0016038	01	7.515
WECC-0016068	01	14.602
WECC-0016087	01	7.987
WECC-0016116	01	14.955
WECC-0016121	01	22.197
WECC-0016126	01	14.357
WECC-0016130	01	1.28
WECC-0016141	01	16.078
WECC-0016145	01	12.871
WECC-0016168	01	9.184
WECC-0016177	01	10.438
WECC-0016195	01	9.548
WECC-0016206	01	10.253
WECC-0016210	01	9.067
WECC-0016212	01	0.573
WECC-0016214	01	13.714
WECC-0016219	01	-2.992
WECC-0016223	01	23.501
WECC-0016226	01	8.837
WECC-0016227	01	10.755
WECC-0016228	01	-0.721
WECC-0016230	01	9.755
WECC-0016234	01	10.351
WECC-0016246	01	10.821
WECC-0016267	01	3.691
WECC-0016268	01	6.256
WECC-0016274	01	8.142
WECC-0016288	01	11.99
WECC-0016292	01	-4.285
WECC-0016293	01	-4.052
WECC-0016307	01	12.849
WECC-0016308	01	6.862
WECC-0016309	01	5.021
WECC-0016310	01	7.208
WECC-0016311	01	3.871
WECC-0016312	01	8.918
WECC-0016313	01	3.078
WECC-0016314	01	34.82
WECC-0016315	01	0.357
WECC-0016316	01	7.342
WECC-0016317	01	5.296
WECC-0016318	01	18.017
WECC-0016319	01	6.876
WECC-0016320	01	9.052
WECC-0016321	01	9.085
WECC-0016322	01	13.675
WECC-0016323	01	7.242
WECC-0016324	01	38.093
WECC-0016325	01	9.039
WECC-0016326	01	2.89
WECC-0016327	01	-9.368
WECC-0016328	01	-5.887
WECC-0016329	01	-2.189
WECC-0016330	01	8.389
WECC-0016331	01	3.23
WECC-0016332	01	2.138
WECC-0016333	01	6.873
WECC-0016334	01	11.806
WECC-0016335	01	-4.1
WECC-0016336	01	-3.817
WECC-0016337	01	12.099
WECC-0016338	01	26.145
WECC-0016369	01	6.966
WECC-0016370	01	43.319
WECC-0016371	01	19.799
WECC-0016372	01	7.568
WECC-0016373	01	13.004
WECC-0016374	01	11.56
WECC-0016375	01	7.204
WECC-0016376	01	28.994
WECC-0016377	01	0.646
WECC-0016378	01	-1.087
WECC-0016379	01	10.946
WECC-0016380	01	7.395
WECC-0016381	01	10.533
WECC-0016382	01	10.796
WECC-0016383	01	3.324
WECC-0016384	01	15.181
WECC-0016385	01	9.175
WECC-0016386	01	22.032
WECC-0016387	01	14.029
WECC-0016388	01	8.708
WECC-0016389	01	6.126
WECC-0016390	01	8.214
WECC-0016391	01	7.116
WECC-0016392	01	-12.635
WECC-0016393	01	11.011
WECC-0016394	01	11.115
WECC-0016395	01	2.256
WECC-0016396	01	-0.02
WECC-0016397	01	6.077
WECC-0016494	01	9.617
WECC-0016507	01	-4.236
WECC-0016512	01	10.813
WECC-0016552	01	4.113
WECC-0016588	01	12.572
WECC-0016599	01	1.466
WECC-0016607	01	12.167
WECC-0016609	01	5.853
WECC-0016625	01	5.535
WECC-0016627	01	7.134
WECC-0016629	01	11.778
WECC-0016636	01	1.539
WECC-0016640	01	12.205
WECC-0016645	01	11.732
WECC-0016664	01	11.184
WECC-0016796	01	12.541
WECC-0016810	01	-0.929
WECC-0016813	01	15.477
WECC-0016819	01	4.721
WECC-0016824	01	5.871
WECC-0016825	01	3.119
WECC-0016826	01	3.486
WECC-0016828	01	7.707
WECC-0016837	01	13.702
WECC-0016838	01	13.848
WECC-0016866	01	5.306
WECC-0016878	01	3.022
WECC-0016879	01	14.963
WECC-0016881	01	14.263
WECC-0016900	01	4.004
WECC-0016901	01	10.698
WECC-0016903	01	15.819
WECC-0016904	01	16.175
WECC-0016930	01	6.548
WECC-0016932	01	-66.562
WECC-0016933	01	-71.604
WECC-0016938	01	-11.386
WECC-0016943	01	7.545
WECC-0016946	01	4.578
WECC-0016950	01	18.558
WECC-0016954	01	-9.918
WECC-0016959	01	-34.435
WECC-0016960	01	10.234
WECC-0016968	01	6.906
WECC-0016972	01	19.958
WECC-0016973	01	12.488
WECC-0016974	01	4.327
WECC-0016976	01	24.562
WECC-0016977	01	7.196
WECC-0016978	01	14.175
WECC-0016982	01	8.453
WECC-0016985	01	7.377
WECC-0016986	01	8.185
WECC-0016989	01	13.157
WECC-0016990	01	5.914
WECC-0016994	01	14.117
WECC-0016997	01	11.859
WECC-0016998	01	10.073
WECC-0016999	01	1.81
WECC-0017009	01	1.966
WECC-0017010	01	11.682
WECC-0017011	01	13.581
WECC-0017012	01	38.334
WECC-0017013	01	-0.347
WECC-0017014	01	17.226
WECC-0017015	01	13.026
WECC-0017016	01	10.654
WECC-0017017	01	-0.798
WECC-0017018	01	2.107
WECC-0017024	01	3.676
WECC-0017027	01	5.921
WECC-0017028	01	-1.927
WECC-0017032	01	-9.549
WECC-0017033	01	12.837
WECC-0017034	01	10.253
WECC-0017035	01	12.27
WECC-0017036	01	-4.42
WECC-0017040	01	14.816
WECC-0017041	01	2.862
WECC-0017042	01	5.656
WECC-0017043	01	-5.234
WECC-0017044	01	15.836
WECC-0017046	01	8.839
WECC-0017047	01	6.939
WECC-0017057	01	7.457
WECC-0017063	01	6.923
WECC-0017064	01	8.455
WECC-0017065	01	16.323
WECC-0017066	01	-23.366
WECC-0017067	01	-5.189
WECC-0017068	01	8.135
WECC-0017069	01	-5.867
WECC-0017071	01	-2.907
WECC-0017073	01	14.787
WECC-0017074	01	7.822
WECC-0017078	01	-3.572
WECC-0017079	01	47.653
WECC-0017095	01	13.942
WECC-0017099	01	9.091
WECC-0017101	01	0.388
WECC-0017102	01	13.958
WECC-0017103	01	4.88
WECC-0017109	01	15.936
WECC-0017110	01	11.184
WECC-0017111	01	-2.414
WECC-0017113	01	7.806
WECC-0017114	01	13.184
WECC-0017115	01	7.435
WECC-0017116	01	5.903
WECC-0017117	01	10.241
WECC-0017123	01	29.967
WECC-0017126	01	15.507
WECC-0017127	01	6.74
WECC-0017128	01	-94.471
WECC-0017129	01	-2.906
WECC-0017136	01	5.71
WECC-0017138	01	43.223
WECC-0017139	01	6.284
WECC-0017140	01	12.394
WECC-0017141	01	12.598
WECC-0017142	01	-29.697
WECC-0017143	01	4.954
WECC-0017144	01	4.025
WECC-0017145	01	12.489
WECC-0017147	01	9.583
WECC-0017153	01	9.776
WECC-0017154	01	26.825
WECC-0017175	01	28.613
WECC-0017181	01	6.431
WECC-0017185	01	9.916
WECC-0017191	01	7.547
WECC-0017196	01	3.185
WECC-0017198	01	11.276
WECC-0017205	01	17.885
WECC-0017206	01	15.12
WECC-0017207	01	-0.427
WECC-0017208	01	12.825
WECC-0017228	01	4.558
WECC-0017232	01	3.075
WECC-0017233	01	4.916
WECC-0017236	01	1
WECC-0017240	01	19.018
WECC-0017243	01	17.096
WECC-0017247	01	22.183
WECC-0017248	01	6.263
WECC-0017249	01	2.062
WECC-0017250	01	-38.852
WECC-0017252	01	7.614
WECC-0017253	01	1.232
WECC-0017254	01	9.063
WECC-0017255	01	7.65
WECC-0017256	01	8.544
WECC-0017257	01	10.031
WECC-0017270	01	6.575
WECC-0017282	01	9.764
WECC-0017284	01	0.783
WECC-0017287	01	5.292
WECC-0017289	01	10.144
WECC-0017293	01	11.555
WECC-0017307	01	10.647
WECC-0017308	01	-0.477
WECC-0017338	01	2.774
WECC-0017342	01	3.954
WECC-0017343	01	12.856
WECC-0017358	01	11.597
WECC-0017362	01	5.439
WECC-0017364	01	5.138
WECC-0017372	01	14.484
WECC-0017373	01	-0.741
WECC-0017399	01	9.758
WECC-0017406	01	7.087
WECC-0017407	01	3.478
WECC-0017408	01	24.888
WECC-0017412	01	-8.276
WECC-0017415	01	-0.703
WECC-0017431	01	22.906
WECC-0017436	01	10.398
WECC-0017445	01	0.734
WECC-0017455	01	10.475
WECC-0017456	01	15.556
WECC-0017460	01	8.818
WECC-0017461	01	-3.858
WECC-0017462	01	8.077
WECC-0017465	01	12.578
WECC-0017466	01	-4.354
WECC-0017474	01	-0.072
WECC-0017475	01	8.999
WECC-0017476	01	25.581
WECC-0017479	01	6.927
WECC-0017485	01	4.854
WECC-0017488	01	12.876
WECC-0017491	01	-0.996
WECC-0017497	01	8.671
WECC-0017498	01	10.355
WECC-0017500	01	10.691
WECC-0017502	01	-0.264
WECC-0017509	01	5.147
WECC-0017511	01	28.248
WECC-0017512	01	11.616
WECC-0017513	01	2.467
WECC-0017518	01	10.681
WECC-0017520	01	12.033
WECC-0017524	01	4.974
WECC-0017603	01	-116.183
WECC-0017606	01	10.784
WECC-0017607	01	7.5
WECC-0017608	01	13.598
WECC-0017612	01	6.809
WECC-0017613	01	19.834
WECC-0017614	01	6.638
WECC-0017618	01	-1.784
WECC-0017620	01	5.51
WECC-0017629	01	18.897
WECC-0017633	01	20.737
WECC-0017634	01	6.187
WECC-0017636	01	12.749
WECC-0017637	01	6.972
WECC-0017639	01	6.284
WECC-0017641	01	6.008
WECC-0017642	01	2.444
WECC-0017643	01	3.382
WECC-0017644	01	-23.621
WECC-0017654	01	-0.918
WECC-0017655	01	-0.169
WECC-0017656	01	2.741
WECC-0017662	01	-6.151
WECC-0017664	01	-33.048
WECC-0017665	01	3.112
WECC-0017666	01	14.308
WECC-0017668	01	-18.367
WECC-0017669	01	19.445
WECC-0017670	01	2.308
WECC-0017671	01	1.118
WECC-0017672	01	-11.29
WECC-0017673	01	14.233
WECC-0017674	01	6.854
WECC-0017677	01	18.652
WECC-0017679	01	11.734
WECC-0017680	01	6.516
WECC-0017682	01	4.797
WECC-0017683	01	-0.408
WECC-0017688	01	3.338
WECC-0017724	01	8.275
WECC-0017726	01	5.328
WECC-0017730	01	3.831
WECC-0017743	01	15.168
WECC-0017752	01	14.161
WECC-0017753	01	13.942
WECC-0017754	01	9.618
WECC-0017775	01	9.819
WECC-0017786	01	11.667
WECC-0017802	01	7.154
WECC-0017806	01	14.2
WECC-0017807	01	-1.1
WECC-0017810	01	6.614
WECC-0017811	01	9.655
WECC-0017812	01	1.405
WECC-0017814	01	-3.527
WECC-0017815	01	-18.355
WECC-0017847	01	9.534
WECC-0017856	01	6.248
WECC-0017858	01	-56.51
WECC-0017870	01	5.18
WECC-0017897	01	8.81
WECC-0017898	01	9.443
WECC-0017899	01	9.068
WECC-0017900	01	-3.526
WECC-0017901	01	4.253
WECC-0017902	01	-2.855
WECC-0017905	01	10.412
WECC-0017906	01	6.812
WECC-0017911	01	17.491
WECC-0017930	01	-118.021
WECC-0017966	01	8.209
WECC-0017967	01	-6.624
WECC-0017975	01	5.432
WECC-0017981	01	0.074
WECC-0017982	01	5.11
WECC-0017999	01	13.684
WECC-0018001	01	9.189
WECC-0018004	01	13.412
WECC-0018007	01	-1.689
WECC-0018009	01	18.251
WECC-0018010	01	11.665
WECC-0018018	01	6.467
WECC-0018020	01	19.774
WECC-0018029	01	2.713
WECC-0018034	01	2.071
WECC-0018040	01	9.897
WECC-0018042	01	10.275
WECC-0018045	01	-1.125
WECC-0018048	01	6.757
WECC-0018050	01	7.664
WECC-0018053	01	0.748
WECC-0018054	01	15.363
WECC-0018068	01	11.424
WECC-0018072	01	-1.254
WECC-0018074	01	-37.596
WECC-0018075	01	8.805
WECC-0018078	01	9.569
WECC-0018079	01	-52.065
WECC-0018099	01	15.94
WECC-0018101	01	14.464
WECC-0018102	01	8.774
WECC-0018103	01	7.578
WECC-0018107	01	4.436
WECC-0018108	01	-1.824
WECC-0018123	01	10.09
WECC-0018126	01	7.099
WECC-0018130	01	-14.084
WECC-0018131	01	-4.582
WECC-0018141	01	9.399
WECC-0018152	01	7.204
WECC-0018153	01	6.847
WECC-0018156	01	10.893
WECC-0018159	01	6.031
WECC-0018160	01	8.407
WECC-0018161	01	9.478
WECC-0018162	01	3.688
WECC-0018163	01	10.27
WECC-0018171	01	-8.016
WECC-0018177	01	1.115
WECC-0018193	01	-25.116
WECC-0018209	01	6.651
WECC-0018210	01	8.983
WECC-0018212	01	1.867
WECC-0018213	01	-25.505
WECC-0018221	01	8.861
WECC-0018224	01	10.56
WECC-0018225	01	-14.468
WECC-0018227	01	1.505
WECC-0018228	01	14.213
WECC-0018242	01	15.963
WECC-0018263	01	8.179
WECC-0018266	01	-23.607
WECC-0018288	01	5.481
WECC-0018291	01	11.026
WECC-0018295	01	6.412
WECC-0018296	01	7.128
WECC-0018297	01	7.616
WECC-0018301	01	47.735
WECC-0018302	01	0.007
WECC-0018304	01	7.809
WECC-0018305	01	11.778
WECC-0018323	01	6.258
WECC-0018331	01	8.702
WECC-0018344	01	1.77
WECC-0018358	01	10.218
WECC-0018401	01	6.598
WECC-0018402	01	1.011
WECC-0018408	01	33.616
WECC-0018409	01	10.928
WECC-0018410	01	-0.809
WECC-0018433	01	5.806
WECC-0018434	01	9.101
WECC-0018437	01	5.518
WECC-0018438	01	5.796
WECC-0018439	01	9.348
WECC-0018442	01	11.424
WECC-0018443	01	-2.022
WECC-0018447	01	11.876
WECC-0018451	01	2.896
WECC-0018459	01	14.452
WECC-0018463	01	7.463
WECC-0018476	01	-26.01
WECC-0018479	01	7.967
WECC-0018480	01	10.791
WECC-0018492	01	20.379
WECC-0018498	01	32.139
WECC-0018501	01	1.513
WECC-0018503	01	22.337
WECC-0018511	01	40.924
WECC-0018512	01	7.433
WECC-0018513	01	0.039
WECC-0018514	01	7.419
WECC-0018515	01	21.558
WECC-0018516	01	4.44
WECC-0018517	01	1.032
WECC-0018518	01	21.23
WECC-0018523	01	11.228
WECC-0018528	01	8.805
WECC-0018530	01	3.864
WECC-0018533	01	9.687
WECC-0018537	01	9.564
WECC-0018541	01	3.572
WECC-0018550	01	22.393
WECC-0018559	01	-1.922
WECC-0018563	01	13.641
WECC-0018566	01	-7.829
WECC-0018567	01	-1.182
WECC-0018568	01	3.354
WECC-0018569	01	5.232
WECC-0018571	01	5.145
WECC-0018572	01	10.169
WECC-0018574	01	8.26
WECC-0018576	01	-32.254
WECC-0018577	01	12.221
WECC-0018578	01	10.541
WECC-0018581	01	2.797
WECC-0018582	01	5.17
WECC-0018584	01	-40.917
WECC-0018588	01	10.432
WECC-0018590	01	6.185
WECC-0018600	01	3.531
WECC-0018602	01	16.214
WECC-0018604	01	-2.814
WECC-0018607	01	4.793
WECC-0018612	01	10.329
WECC-0018617	01	11.346
WECC-0018618	01	3.097
WECC-0018619	01	9.158
WECC-0018623	01	0.777
WECC-0018624	01	7.473
WECC-0018626	01	0.495
WECC-0018629	01	3.183
WECC-0018630	01	5.891
WECC-0018632	01	6.341
WECC-0018633	01	13.993
WECC-0018634	01	10.412
WECC-0018635	01	7.237
WECC-0018637	01	6.259
WECC-0018638	01	12.277
WECC-0018643	01	11.8
WECC-0018644	01	5.662
WECC-0018646	01	11.644
WECC-0018648	01	2.665
WECC-0018649	01	3.416
WECC-0018655	01	7.432
WECC-0018656	01	5.56
WECC-0018657	01	-9.808
WECC-0018662	01	-5.935
WECC-0018664	01	8.095
WECC-0018668	01	12.754
WECC-0018669	01	13.695
WECC-0018670	01	4.727
WECC-0018671	01	10.551
WECC-0018672	01	13.132
WECC-0018673	01	-5.592
WECC-0018674	01	0.442
WECC-0018678	01	7.919
WECC-0018679	01	8.812
WECC-0018681	01	-1.669
WECC-0018683	01	50.89
WECC-0018688	01	6.958
WECC-0018690	01	-4.243
WECC-0018696	01	-9.241
WECC-0018697	01	-91.063
WECC-0018700	01	10.685
WECC-0018701	01	13.868
WECC-0018702	01	8.622
WECC-0018704	01	19.778
WECC-0018707	01	10.486
WECC-0018721	01	12.907
WECC-0018722	01	7.14
WECC-0018723	01	12.191
WECC-0018726	01	2.441
WECC-0018729	01	5.09
WECC-0018736	01	15.562
WECC-0018743	01	3.537
WECC-0018744	01	4.831
WECC-0018745	01	-1.7
WECC-0018746	01	-13.613
WECC-0018747	01	-52.401
WECC-0018748	01	3.08
WECC-0018749	01	2.597
WECC-0018750	01	11.51
WECC-0018751	01	-31.444
WECC-0018752	01	2.09
WECC-0018753	01	4.618
WECC-0018754	01	7.24
WECC-0018755	01	17.877
WECC-0018756	01	-51.811
WECC-0018757	01	7.471
WECC-0018759	01	0.42
WECC-0018764	01	0.459
WECC-0018766	01	12.675
WECC-0018768	01	8.761
WECC-0018769	01	-11.501
WECC-0018771	01	4.872
WECC-0018772	01	-1.303
WECC-0018773	01	9.046
WECC-0018776	01	1.943
WECC-0018778	01	7.704
WECC-0018783	01	5.561
WECC-0018784	01	14.754
WECC-0018785	01	10.577
WECC-0018786	01	13.822
WECC-0018789	01	-17.323
WECC-0018791	01	45.372
WECC-0018792	01	1.747
WECC-0018793	01	1.699
WECC-0018796	01	-1.592
WECC-0018798	01	-120.359
WECC-0018799	01	-70.573
WECC-0018800	01	13.028
WECC-0018805	01	-0.791
WECC-0018808	01	3.197
WECC-0018810	01	28.404
WECC-0018811	01	-28.537
WECC-0018815	01	-0.472
WECC-0018816	01	8.984
WECC-0018818	01	13.816
WECC-0018821	01	-55.769
WECC-0018823	01	0.755
WECC-0018824	01	6.408
WECC-0018825	01	39.542
WECC-0018827	01	9.805
WECC-0018828	01	3.169
WECC-0018829	01	10.627
WECC-0018830	01	8.568
WECC-0018831	01	5.754
WECC-0018832	01	-4.573
WECC-0018838	01	10.244
WECC-0018839	01	-9.512
WECC-0018842	01	5.344
WECC-0018843	01	7.674
WECC-0018845	01	12.404
WECC-0018846	01	3.34
WECC-0018848	01	6.766
WECC-0018852	01	6.727
WECC-0018853	01	4.938
WECC-0018856	01	-1.48
WECC-0018857	01	-50.692
WECC-0018860	01	3.959
WECC-0018861	01	15.11
WECC-0018862	01	11.309
WECC-0018863	01	16.651
WECC-0018866	01	9.557
WECC-0018867	01	49.559
WECC-0018873	01	-2.518
WECC-0018874	01	6.85
WECC-0018879	01	11.403
WECC-0018881	01	8.373
WECC-0018882	01	3.402
WECC-0018883	01	11.634
WECC-0018884	01	25.95
WECC-0018886	01	8.733
WECC-0018887	01	23.053
WECC-0018888	01	31.962
WECC-0018889	01	-3.115
WECC-0018890	01	-1.679
WECC-0018891	01	9.611
WECC-0018892	01	11.079
WECC-0018893	01	16.249
WECC-0018894	01	7.778
WECC-0018895	01	5.581
WECC-0018896	01	3.997
WECC-0018899	01	10.282
WECC-0018902	01	8.123
WECC-0018903	01	52.093
WECC-0018907	01	-3.641
WECC-0018910	01	12.264
WECC-0018911	01	13.16
WECC-0018916	01	34.622
WECC-0018919	01	7.4
WECC-0018921	01	1.196
WECC-0018923	01	11.614
WECC-0018925	01	-5.792
WECC-0018926	01	7.505
WECC-0018928	01	28.665
WECC-0018929	01	5.997
WECC-0018931	01	-20.324
WECC-0018934	01	9.368
WECC-0018935	01	-0.126
WECC-0018936	01	29.695
WECC-0018937	01	7.683
WECC-0018939	01	17.147
WECC-0018940	01	-7.032
WECC-0018943	01	12.144
WECC-0018945	01	13.977
WECC-0018947	01	13.712
WECC-0018951	01	10.455
WECC-0018958	01	23.077
WECC-0018959	01	16.018
WECC-0018961	01	22.481
WECC-0018962	01	18.341
WECC-0018964	01	3.582
WECC-0018967	01	4.84
WECC-0018968	01	8.001
WECC-0018969	01	12.13
WECC-0018970	01	14.645
WECC-0018971	01	12.191
WECC-0018973	01	-5.506
WECC-0018977	01	3.37
WECC-0018985	01	-82.142
WECC-0018987	01	8.952
WECC-0018990	01	12.36
WECC-0018991	01	9.282
WECC-0018992	01	13.98
WECC-0018993	01	8.909
WECC-0018994	01	9.918
WECC-0018995	01	16.452
WECC-0019003	01	16.608
WECC-0019006	01	7.935
WECC-0019009	01	-7.64
WECC-0019010	01	-17.729
WECC-0019011	01	3.723
WECC-0019012	01	19.376
WECC-0019013	01	4.103
WECC-0019014	01	-3.546
WECC-0019015	01	-4.471
WECC-0019018	01	-5.698
WECC-0019019	01	15.66
WECC-0019020	01	0.387
WECC-0019021	01	20.055
WECC-0019063	01	4.287
WECC-0019064	01	12.804
WECC-0019065	01	1.857
WECC-0019067	01	12.313
WECC-0019076	01	6.918
WECC-0019079	01	-88.265
WECC-0019083	01	-1.294
WECC-0019090	01	8.639
WECC-0019091	01	17.887
WECC-0019095	01	14.926
WECC-0019102	01	3.153
WECC-0019106	01	10.5
WECC-0019115	01	20.65
WECC-0019116	01	14.996
WECC-0019117	01	3.562
WECC-0019123	01	7.664
WECC-0019126	01	7.24
WECC-0019129	01	39.373
WECC-0019138	01	10.651
WECC-0019139	01	7.582
WECC-0019140	01	0.238
WECC-0019141	01	18.63
WECC-0019146	01	18.732
WECC-0019160	01	4.301
WECC-0019165	01	11.152
WECC-0019171	01	5.6
WECC-0019172	01	5.188
WECC-0019192	01	15.554
WECC-0019199	01	-1.276
WECC-0019206	01	6.897
WECC-0024833	02	8.132
WECC-0027265	02	21.874
WECC-0027979	02	7.117
WECC-0041012	02	0.244
WECC-0041554	02	24.524
WECC-0045917	02	-36.464
WECC-0047045	02	18.548
WECC-0047164	02	34.082
WECC-0048714	02	13.047
WECC-0049592	02	3.825
WECC-0051772	02	14.728
WECC-0052097	02	22.531
WECC-0054844	02	10.678
WECC-0056452	02	10.919
WECC-0103974	02	21.72
WEHI-0000170	02	7.663
WEHI-0000196	05	46.909
WEHI-0000196	04	45.472
WEHI-0000196	03	46.508
WEHI-0000197	04	10.058
WEHI-0000197	02	23.16
WEHI-0000197	03	20.836
WEHI-0000198	02	7.036
WEHI-0000198	03	0.492
WEHI-0000199	04	22.522
WEHI-0000199	06	22.001
WEHI-0000199	05	22.25
WEHI-0000199	03	10.216
WEHI-0000200	04	14.569
WEHI-0000200	03	16.918
WEHI-0000200	02	4.505
WEHI-0002874	03	18.81
WEHI-0002874	04	7.763
WEHI-0002874	05	2.529
WEHI-0006075	02	-1.835
WEHI-0006075	03	7.737
WEHI-0006864	02	8.339
WEHI-0009343	02	-4.748
WEHI-0011342	02	14.265
WEHI-0012276	02	15.424
WEHI-0012288	03	16.326
WEHI-0012288	04	22.66
WEHI-0013474	02	1.099
WEHI-0013474	03	11.412
WEHI-0014875	02	7.19
WEHI-0015203	02	9.115
WEHI-0034070	02	13.783
WEHI-0034625	03	-4.382
WEHI-0035313	02	21.896
WEHI-0036873	03	9.791
WEHI-0037040	03	9.102
WEHI-0037255	03	5.792
WEHI-0037554	02	-2.152
WEHI-0038163	02	9.758
WEHI-0038163	04	14.279
WEHI-0038163	03	3.288
WEHI-0038189	03	4.251
WEHI-0038189	02	9.328
WEHI-0038300	04	-6.712
WEHI-0038300	03	10.325
WEHI-0038309	03	4.171
WEHI-0038491	02	22.588
WEHI-0038491	03	27.172
WEHI-0038719	02	8.653
WEHI-0039246	03	2.631
WEHI-0039246	02	10.955
WEHI-0040337	02	39.475
WEHI-0040818	03	3.841
WEHI-0040818	04	12.736
WEHI-0042230	03	9.568
WEHI-0043016	04	11.394
WEHI-0043016	03	3.948
WEHI-0043249	02	9.309
WEHI-0043250	02	2.273
WEHI-0043250	03	3.661
WEHI-0043330	02	6.589
WEHI-0043631	03	1.045
WEHI-0043631	04	5.156
WEHI-0044434	03	-35.467
WEHI-0044487	03	0.825
WEHI-0044773	03	6.197
WEHI-0044773	04	2.801
WEHI-0044815	03	11.844
WEHI-0046408	03	14.176
WEHI-0048888	03	-0.056
WEHI-0048888	04	3.171
WEHI-0051339	03	-1.06
WEHI-0055346	02	17.22
WEHI-0057763	02	-7.859
WEHI-0057818	03	10.653
WEHI-0059075	02	8.423
WEHI-0059703	02	39.295
WEHI-0062575	02	0.709
WEHI-0065150	02	12.671
WEHI-0065414	04	14.968
WEHI-0067026	02	-1.026
WEHI-0067026	03	0.939
WEHI-0068040	02	20.52
WEHI-0069937	02	12.381
WEHI-0070724	03	36.487
WEHI-0072295	02	12.426
WEHI-0072356	02	6.437
WEHI-0073937	02	-3.362
WEHI-0073937	03	2.741
WEHI-0073937	04	6.011
WEHI-0076790	02	-25.726
WEHI-0077005	03	22.685
WEHI-0077005	02	21.343
WEHI-0083407	03	39.777
WEHI-0085434	02	12.218
WEHI-0086977	02	30.582
WEHI-0089391	02	2.967
WEHI-0089554	02	12.835
WEHI-0089696	02	0.525
WEHI-0090808	02	33.801
WEHI-0097032	04	16.131
WEHI-0097478	03	17.662
WEHI-0098411	02	14.437
WEHI-0103318	02	8.17
WEHI-0103329	02	-4.993
WEHI-0103333	02	-4.045
WEHI-0103339	02	13.036
WEHI-0103340	02	1.613
WEHI-0103342	02	-7.751
WEHI-0103342	03	14.622
WEHI-0103343	02	10.206
WEHI-0103347	02	52.746
WEHI-0103354	02	0.681
WEHI-0103359	02	7.221
WEHI-0103374	02	8.584
WEHI-0103378	05	5.685
WEHI-0103380	02	13.617
WEHI-0103386	02	33.257
WEHI-0103391	03	-1.831
WEHI-0103391	02	-6.097
WEHI-0103401	02	5.478
WEHI-0103401	03	7.955
WEHI-0103401	04	13.113
WEHI-0103402	03	4.079
WEHI-0103402	02	-1.126
WEHI-0103406	02	2.713
WEHI-0103412	02	11.167
WEHI-0103412	03	5.956
WEHI-0103413	03	3.286
WEHI-0103413	02	3.23
WEHI-0103414	02	3.564
WEHI-0103422	02	11.857
WEHI-0103426	02	5.354
WEHI-0103426	03	9.105
WEHI-0103430	02	9.959
WEHI-0103431	02	7.531
WEHI-0103433	02	0.113
WEHI-0103435	02	7.873
WEHI-0103438	02	6.974
WEHI-0103440	04	7.8
WEHI-0103440	03	-3.233
WEHI-0103440	05	7.066
WEHI-0103443	02	13.811
WEHI-0103444	02	17.154
WEHI-0103451	02	5.369
WEHI-0103454	03	46.675
WEHI-0103454	02	43.157
WEHI-0103459	03	11.619
WEHI-0103459	02	0.936
WEHI-0103460	02	4.645
WEHI-0103463	02	-1.24
WEHI-0103463	03	10.243
WEHI-0103464	02	3.245
WEHI-0103465	02	0.602
WEHI-0103465	03	9.801
WEHI-0103467	02	-0.225
WEHI-0103467	03	9.493
WEHI-0103472	02	2.834
WEHI-0103473	02	23.02
WEHI-0103474	02	11.242
WEHI-0103497	03	14.174
WEHI-0103497	02	-4.275
WEHI-0103509	03	10.104
WEHI-0103509	04	5.335
WEHI-0103509	02	3.585
WEHI-0103510	02	10.492
WEHI-0103512	02	13.418
WEHI-0103522	02	16.605
WEHI-0103523	02	6.173
WEHI-0103528	02	16.677
WEHI-0103541	03	48.575
WEHI-0103541	04	46.169
WEHI-0103541	02	45.861
WEHI-0103542	02	1.64
WEHI-0103542	03	9.088
WEHI-0103552	02	16.051
WEHI-0103554	02	10.568
WEHI-0103566	03	11.33
WEHI-0103566	02	14.784
WEHI-0103571	03	-1.218
WEHI-0103572	02	-1.436
WEHI-0103572	04	5.734
WEHI-0103572	03	14.842
WEHI-0103580	02	17.164
WEHI-0103587	02	10.392
WEHI-0103587	03	13.156
WEHI-0103588	02	1.522
WEHI-0103588	04	11.96
WEHI-0103588	03	2.788
WEHI-0103593	02	5.79
WEHI-0103593	03	9.598
WEHI-0103601	02	-5.482
WEHI-0103601	03	14.238
WEHI-0103614	02	3.864
WEHI-0103614	03	13.356
WEHI-0103614	04	14.086
WEHI-0103619	02	13.382
WEHI-0103619	03	10.326
WEHI-0103620	03	39.573
WEHI-0103623	02	13.572
WEHI-0103623	03	21.886
WEHI-0103624	02	7.069
WEHI-0103624	03	11.161
WEHI-0103629	02	10.502
WEHI-0103629	04	17.003
WEHI-0103630	03	17.135
WEHI-0103630	02	3.111
WEHI-0103636	02	15.276
WEHI-0103646	02	41.825
WEHI-0103646	03	44.662
WEHI-0103649	02	5.942
WEHI-0103650	02	22.117
WEHI-0103652	03	15.427
WEHI-0103652	02	5.332
WEHI-0103653	02	16.736
WEHI-0103658	02	5.005
WEHI-0103660	02	7.776
WEHI-0103666	02	9.715
WEHI-0103672	02	1.886
WEHI-0103673	02	0.572
WEHI-0103679	02	14.39
WEHI-0103680	02	-0.295
WEHI-0103681	04	21.673
WEHI-0103681	03	24.627
WEHI-0103681	02	18.15
WEHI-0103682	04	-2.521
WEHI-0103682	02	8.712
WEHI-0103682	03	2.578
WEHI-0103683	02	8.216
WEHI-0103685	02	5.404
WEHI-0103689	02	46.285
WEHI-0103712	02	2.898
WEHI-0103715	04	7.91
WEHI-0103715	02	0.656
WEHI-0103715	03	9.597
WEHI-0103723	02	6.139
WEHI-0103733	02	4.077
WEHI-0103745	02	3.225
WEHI-0103745	03	10.074
WEHI-0103766	02	19.862
WEHI-0103768	02	16.942
WEHI-0103768	03	26.636
WEHI-0103775	02	4.298
WEHI-0103775	03	5.131
WEHI-0103778	02	-0.278
WEHI-0103778	03	3.341
WEHI-0103786	02	28.288
WEHI-0103787	04	3.627
WEHI-0103787	05	9.873
WEHI-0103791	02	1.97
WEHI-0103832	02	3.638
WEHI-0103915	03	4.186
WEHI-0103915	02	3.916
WEHI-0104008	02	-9.588
WEHI-0104023	04	3.027
WEHI-0104023	03	-1.229
WEHI-0104029	02	9.139
WEHI-0104041	04	16.395
WEHI-0104041	02	0.214
WEHI-0104041	03	15.559
WEHI-0104087	02	14.07
WEHI-0104089	02	7.41
WEHI-0104091	02	3.895
WEHI-0104098	02	8.825
WEHI-0104102	02	15.738
WEHI-0104104	02	13.155
WEHI-0104108	02	4.463
WEHI-0104108	03	1.892
WEHI-0104112	02	7.218
WEHI-0104112	03	4.615
WEHI-0104114	02	11.501
WEHI-0104128	02	2.213
WEHI-0104130	02	11.73
WEHI-0104131	02	6.526
WEHI-0104136	04	14.803
WEHI-0104136	03	3.455
WEHI-0104136	02	12.299
WEHI-0104141	03	12.56
WEHI-0104141	02	2.819
WEHI-0104143	02	2.344
WEHI-0104145	04	52.79
WEHI-0104147	02	5.036
WEHI-0104148	02	3.928
WEHI-0104150	02	10.217
WEHI-0104154	02	9.008
WEHI-0104156	02	6.477
WEHI-0104156	03	12.553
WEHI-0104160	02	-20.955
WEHI-0104169	02	1.789
WEHI-0104182	02	11.631
WEHI-0104185	02	4.774
WEHI-0104185	03	10.994
WEHI-0104191	03	14.512
WEHI-0104194	02	0.769
WEHI-0104194	03	1.534
WEHI-0104198	04	6.609
WEHI-0104212	02	37.92
WEHI-0104214	02	20.207
WEHI-0104215	02	7.438
WEHI-0104221	02	14.055
WEHI-0104223	02	6.399
WEHI-0104226	02	5.774
WEHI-0104226	03	9.493
WEHI-0104226	05	14.787
WEHI-0104226	04	5.917
WEHI-0104229	02	42.03
WEHI-0104229	03	30.203
WEHI-0104236	02	50.723
WEHI-0104245	02	0.697
WEHI-0104252	03	-1.658
WEHI-0104252	02	12.957
WEHI-0104254	02	14.224
WEHI-0104257	02	6.913
WEHI-0104262	02	10.671
WEHI-0104265	02	7.223
WEHI-0104265	03	4.311
WEHI-0104265	04	17.846
WEHI-0104277	02	4.486
WEHI-0104281	02	12.007
WEHI-0104282	05	15.236
WEHI-0104282	03	1.053
WEHI-0104282	04	14.184
WEHI-0104283	02	11.598
WEHI-0104298	02	1.621
WEHI-0104301	02	12.806
WEHI-0104310	02	5.68
WEHI-0104311	02	9.456
WEHI-0104314	02	8.886
WEHI-0104321	02	12.507
WEHI-0104321	03	18.813
WEHI-0104326	04	12.583
WEHI-0104326	03	16.004
WEHI-0104326	02	7.586
WEHI-0104329	04	12.937
WEHI-0104329	03	13.926
WEHI-0104329	05	7.568
WEHI-0104329	02	4.07
WEHI-0104331	03	0.209
WEHI-0104331	04	5.766
WEHI-0104337	03	13.27
WEHI-0104337	02	1.708
WEHI-0104337	04	-1.639
WEHI-0104338	02	5.394
WEHI-0104349	02	8.206
WEHI-0104352	03	10.309
WEHI-0104352	02	9.705
WEHI-0104354	05	9.869
WEHI-0104354	04	19.304
WEHI-0104358	02	8.771
WEHI-0104360	02	11.669
WEHI-0104369	02	6.477
WEHI-0104370	02	13.855
WEHI-0104371	02	-0.587
WEHI-0104374	02	6.504
WEHI-0104375	02	9.798
WEHI-0104375	03	8.369
WEHI-0104376	02	5.185
WEHI-0104377	02	8.753
WEHI-0104378	02	-1.477
WEHI-0104379	02	13.329
WEHI-0104380	03	7.511
WEHI-0104380	04	6.392
WEHI-0104381	04	21.564
WEHI-0104381	03	19.749
WEHI-0104381	02	13.529
WEHI-0104387	02	13.84
WEHI-0104387	03	6.471
WEHI-0104392	02	23.018
WEHI-0104393	02	0.928
WEHI-0104395	02	31.695
WEHI-0104398	02	11.604
WEHI-0104403	02	8.504
WEHI-0104403	03	9.238
WEHI-0104414	02	7.697
WEHI-0104430	02	6.301
WEHI-0104436	03	0.375
WEHI-0104436	02	-6.891
WEHI-0104450	02	20.529
WEHI-0104484	02	7.908
WEHI-0104484	03	2.562
WEHI-0104505	02	9.136
WEHI-0104505	03	10.991
WEHI-0104506	02	14.004
WEHI-0104507	02	33.103
WEHI-0104510	02	24.129
WEHI-0104512	02	5.788
WEHI-0104512	03	3.447
WEHI-0104514	02	10.063
WEHI-0104515	03	-31.672
WEHI-0104515	02	-39.655
WEHI-0104517	02	9.181
WEHI-0104528	02	7.376
WEHI-0104529	02	11.192
WEHI-0104530	02	11.9
WEHI-0104536	02	2.542
WEHI-0104536	03	11.026
WEHI-0104542	02	3.732
WEHI-0104542	03	5.691
WEHI-0104545	02	22.511
WEHI-0104550	02	1.188
WEHI-0104552	03	10.828
WEHI-0104552	02	-4.395
WEHI-0104553	03	7.535
WEHI-0104555	02	7.082
WEHI-0104556	02	3.176
WEHI-0104560	03	12.439
WEHI-0104560	02	11.256
WEHI-0104561	03	21.832
WEHI-0104561	02	12.645
WEHI-0104561	04	16.629
WEHI-0104563	02	14.769
WEHI-0104564	02	14.753
WEHI-0104565	02	10.989
WEHI-0104567	02	6.605
WEHI-0104568	02	5.487
WEHI-0104591	02	21.955
WEHI-0104592	02	12.146
WEHI-0104593	03	8.882
WEHI-0104593	02	12.182
WEHI-0104599	03	0.908
WEHI-0104599	04	5.851
WEHI-0104603	02	4.768
WEHI-0104603	03	6.606
WEHI-0104605	02	6.704
WEHI-0104606	02	52.051
WEHI-0104607	02	6.357
WEHI-0104607	03	12.493
WEHI-0104612	02	6.693
WEHI-0104614	02	2.631
WEHI-0104614	03	8.297
WEHI-0104615	02	3.573
WEHI-0104615	03	10.907
WEHI-0104619	02	2.913
WEHI-0104621	03	-0.313
WEHI-0104621	02	9.422
WEHI-0104622	02	8.903
WEHI-0104623	02	8.071
WEHI-0104624	02	2.72
WEHI-0104625	02	1.019
WEHI-0104627	03	2.436
WEHI-0104627	02	6.517
WEHI-0104629	03	2.788
WEHI-0104629	02	5.055
WEHI-0104649	02	7.734
WEHI-0104652	02	5.093
WEHI-0104662	02	22.856
WEHI-0104666	02	6.954
WEHI-0104668	02	3.423
WEHI-0104670	02	4.192
WEHI-0104679	02	4.332
WEHI-0104679	03	8.233
WEHI-0104680	02	14.441
WEHI-0104681	02	-14.398
WEHI-0104686	03	9.723
WEHI-0104686	04	13.813
WEHI-0104686	02	-3.926
WEHI-0104687	03	2.294
WEHI-0104687	02	15.252
WEHI-0104689	03	8.828
WEHI-0104689	02	2.044
WEHI-0104690	02	6.843
WEHI-0104694	04	3.529
WEHI-0104694	02	-1.653
WEHI-0104694	03	2.689
WEHI-0104697	02	16.359
WEHI-0104701	02	14
WEHI-0104708	02	12.669
WEHI-0104709	02	8.431
WEHI-0104711	02	30.156
WEHI-0104715	02	8.89
WEHI-0104716	02	6.139
WEHI-0104716	03	15.751
WEHI-0104719	02	8.852
WEHI-0104720	02	-2.282
WEHI-0104722	02	4.363
WEHI-0104722	03	9.954
WEHI-0104723	02	5.876
WEHI-0104725	02	11.371
WEHI-0104726	02	4.552
WEHI-0104736	02	14.607
WEHI-0104736	03	0.697
WEHI-0104743	02	10.751
WEHI-0104751	03	4.248
WEHI-0104751	02	7.186
WEHI-0104751	04	9.853
WEHI-0104753	02	38.656
WEHI-0104755	02	13.288
WEHI-0104763	02	10.603
WEHI-0104768	02	11.825
WEHI-0104770	02	23.015
WEHI-0104777	02	8.431
WEHI-0104781	02	1.743
WEHI-0104789	03	-1.094
WEHI-0104789	02	1.261
WEHI-0104791	02	-3.304
WEHI-0104791	03	3.04
WEHI-0104793	03	3.301
WEHI-0104793	04	8.556
WEHI-0104798	02	7.029
WEHI-0104799	02	10.276
WEHI-0104802	02	10.841
WEHI-0104804	02	-7.297
WEHI-0104807	03	6.912
WEHI-0104807	04	7.166
WEHI-0104807	02	-8.063
WEHI-0104808	02	5.815
WEHI-0104816	02	8.582
WEHI-0104817	02	7.223
WEHI-0104818	02	7.658
WEHI-0104818	03	21.352
WEHI-0104821	02	3.812
WEHI-0104827	02	8.333
WEHI-0104828	02	20.11
WEHI-0104830	02	26.001
WEHI-0104830	04	38.264
WEHI-0104830	03	33.563
WEHI-0104835	02	53.56
WEHI-0104841	02	29.576
WEHI-0104847	02	10.473
WEHI-0104853	02	11.749
WEHI-0104869	02	-0.173
WEHI-0104887	02	44.325
WEHI-0104898	03	8.632
WEHI-0104898	02	6.104
WEHI-0104913	03	-0.371
WEHI-0104913	04	8.702
WEHI-0104913	02	2.688
WEHI-0104917	02	16.765
WEHI-0104923	02	29.752
WEHI-0104923	03	42.76
WEHI-0104923	04	39.986
WEHI-0104924	02	-2.736
WEHI-0104928	02	11.213
WEHI-0104932	02	10.572
WEHI-0104937	02	15.373
WEHI-0104939	03	30.547
WEHI-0104939	02	30.998
WEHI-0104942	02	17.884
WEHI-0104945	02	8.176
WEHI-0104946	02	14.334
WEHI-0104949	02	5.334
WEHI-0104954	02	-0.976
WEHI-0104958	02	5.902
WEHI-0104959	02	10.357
WEHI-0104978	03	9.056
WEHI-0104978	02	5.555
WEHI-0105003	02	7.221
WEHI-0105004	02	33.315
WEHI-0105004	04	24.977
WEHI-0105004	03	24.142
WEHI-0105010	02	6.691
WEHI-0105023	02	14.768
WEHI-0105096	03	-123.345
WEHI-0105096	02	20.026
WEHI-0105118	02	7.523
WEHI-0105127	02	13.292
WEHI-0105129	02	37.993
WEHI-0105129	03	41.772
WEHI-0105132	03	3.148
WEHI-0105132	04	7.622
WEHI-0105132	02	1.88
WEHI-0105134	03	6.755
WEHI-0105134	02	4.882
WEHI-0105135	02	-136.413
WEHI-0105151	02	12.709
WEHI-0105166	02	17.745
WEHI-0105172	02	3.847
WEHI-0105177	02	7.043
WEHI-0105180	02	2.639
WEHI-0105197	03	26.052
WEHI-0105197	02	21.966
WEHI-0105216	02	2.549
WEHI-0105217	02	7.679
WEHI-0105217	03	6.618
WEHI-0105218	02	10.858
WEHI-0105222	03	35.735
WEHI-0105222	02	28.585
WEHI-0105222	04	30.706
WEHI-0105223	04	26.003
WEHI-0105223	02	25.051
WEHI-0105223	03	25.294
WEHI-0105231	02	5.226
WEHI-0105756	03	3.665
WEHI-1191879	02	8.443
WEHI-1192560	03	26.586
WEHI-1193701	02	3.221
WEHI-1198591	02	-7.204
WEHI-1208627	02	6.714
WEHI-1208853	03	8.91
WEHI-1212897	02	11.683
WEHI-1212907	02	12.106
WEHI-1212908	02	11.908
WEHI-1212908	03	16.04
WEHI-1212929	03	22.795
WEHI-1212929	02	22.346
WEHI-1212930	03	10.785
WEHI-1212930	02	15.801
WEHI-1212933	03	11.46
WEHI-1212933	02	4.788
WEHI-1214687	01	13.244
WEHI-1214688	01	5.946
WEHI-1214689	01	13.571
WEHI-1214690	01	6.715
WEHI-1214691	01	-5.004
WEHI-1214692	01	13.506
WEHI-1214693	01	3.087
WEHI-1214694	01	5.961
WEHI-1214695	01	10.116
WEHI-1214696	01	10.942
WEHI-1214697	01	0.527
WEHI-1214698	01	3.162
WEHI-1214698	02	9.658
WEHI-1214699	01	16.444
WEHI-1214700	01	3.369
WEHI-1214701	01	10.919
WEHI-1214702	01	14.137
WEHI-1214703	01	16.343
WEHI-1214704	01	11.908
WEHI-1214705	01	13.564
WEHI-1214706	02	16.057
WEHI-1214706	01	9.96
WEHI-1214708	01	16.373
WEHI-1214709	01	6.848
WEHI-1214709	02	10.138
WEHI-1214710	01	7.209
WEHI-1214711	01	2.924
WEHI-1214712	01	6.724
WEHI-1214712	03	4.726
WEHI-1214712	02	7.166
WEHI-1214713	01	6.954
WEHI-1214714	01	8.826
WEHI-1214714	02	1.926
WEHI-1214715	01	33.758
WEHI-1214716	01	50.019
WEHI-1214717	01	9.928
WEHI-1214718	01	6.447
WEHI-1214719	01	3.112
WEHI-1214719	02	3.605
WEHI-1214719	03	12.21
WEHI-1214720	01	51.764
WEHI-1214721	01	4.846
WEHI-1214722	01	-3.013
WEHI-1214723	01	5.718
WEHI-1214724	01	22.551
WEHI-1214725	01	-5.529
WEHI-1214726	01	1.661
WEHI-1214727	01	-1.647
WEHI-1214728	01	7.101
WEHI-1214729	01	18.462
WEHI-1214729	03	19.984
WEHI-1214729	02	25.419
WEHI-1214730	01	5.465
WEHI-1214731	01	4.828
WEHI-1214732	01	22.834
WEHI-1214733	02	18.632
WEHI-1214733	01	12.804
WEHI-1214734	01	6.055
WEHI-1214736	01	27.363
WEHI-1214736	02	24.444
WEHI-1214738	01	2.449
WEHI-1214739	01	8.117
WEHI-1214740	02	8.449
WEHI-1214740	01	10.326
WEHI-1214741	01	3.675
WEHI-1214742	01	5.889
WEHI-1214742	02	12.67
WEHI-1214743	01	5.869
WEHI-1214744	02	9.186
WEHI-1214744	01	10.322
WEHI-1214745	01	7.45
WEHI-1214746	01	2.572
WEHI-1214747	02	-3.999
WEHI-1214747	01	13.398
WEHI-1214748	01	11.467
WEHI-1214749	01	11.408
WEHI-1214750	01	3.951
WEHI-1214751	01	1.484
WEHI-1214751	02	-5.353
WEHI-1214752	01	12.167
WEHI-1214753	01	40.283
WEHI-1214753	02	51.535
WEHI-1214753	03	50.049
WEHI-1214754	01	8.342
WEHI-1214754	03	-1.204
WEHI-1214754	02	11.78
WEHI-1214755	01	-8.436
WEHI-1214756	01	4.922
WEHI-1214757	02	4.247
WEHI-1214757	01	-12.044
WEHI-1214758	02	1.632
WEHI-1214758	01	6.48
WEHI-1214759	01	9.021
WEHI-1214760	01	43.23
WEHI-1214761	01	17.173
WEHI-1214762	03	-31.117
WEHI-1214762	01	-19.027
WEHI-1214762	02	-9.157
WEHI-1214763	01	4.045
WEHI-1214764	01	15.237
WEHI-1214765	01	-9.551
WEHI-1214766	01	4.939
WEHI-1214767	03	8.054
WEHI-1214767	01	15.675
[truncated: 3,160 more rows]
