# Supplementary material for: Development and application of a high-throughput screening assay for identification of small molecule inhibitors of the P. falciparum reticulocyte binding-like homologue 5 protein
Source: Int J Parasitol Drugs Drug Resist. 2020 Oct 29;14:188–200. doi: 10.1016/j.ijpddr.2020.10.008 (PMC7645381; doi:10.1016/j.ijpddr.2020.10.008)
Supplement: Multimedia component 3 [file mmc3.xlsx]

## Sheet: Report
Compound ID	Batch Ref.	Structure	Compound Alias	Basigin_IC50_Assay_Alpha IC50_FLAG	Basigin_IC50_Assay_Alpha IC50	Basigin_IC50_Assay_Alpha Graphical Result	Basigin_IC50_Counter_Alpha IC50_FLAG	Basigin_IC50_Counter_Alpha IC50	Basigin_IC50_Counter_Alpha Graphical Result	Basigin_IC50_Counter_TruHits IC50_FLAG	Basigin_IC50_Counter_TruHits IC50	Basigin_IC50_Counter_TruHits Graphical Result	Library	Re-order for SPR
WEHI-1215034	01		SN00734707	=	1.56		=	20.019		>	25		KDL	y
WEHI-1215034	01		SN00734707	=	2.231		=	22.895		>	25		KDL	y
WEHI-1215043	01		SN00734890	=	4.017		>	25		>	25		KDL	y
WEHI-1215043	01		SN00734890	=	4.98		>	25		>	25		KDL	y
WEHI-1215052	01		SN00734896	=	7.447		>	25		>	25		KDL	y
WEHI-1215052	01		SN00734896	=	8.431		>	25		>	25		KDL	y
WEHI-1215227	02		SN00756493	=	13.917		=	12.13		=	22.092		KDL
WEHI-1215227	02		SN00756493	=	15.373		=	13.507		=	23.196		KDL
WEHI-1216442	01		SN00755615	POORFIT	4.067		>	25		>	25		KDL	y
WEHI-1216442	01		SN00755615	=	4.136		>	25		>	25		KDL	y
WEHI-1216506	01		SN00737515	=	5.276		=	10.43		=	24.822		KDL	y
WEHI-1216506	01		SN00737515	POORFIT	5.6		=	12.467		>	25		KDL	y
WEHI-1216602	01		SN00736863	=	1.077		>	25		>	25		KDL	y
WEHI-1216602	01		SN00736863	=	1.228		>	25		>	25		KDL	y
WEHI-0063474	02		SN00750853	POORFIT	4.279		POORFIT	5.777		=	20.65		MMV
WEHI-0063474	02		SN00750853	POORFIT	5.124		POORFIT	6.276		=	22.872		MMV
WEHI-1218339	01		SN00750763	=	1.138		=	1.576		=	11.803		MMV
WEHI-1218339	01		SN00750763	=	1.425		=	2.448		=	11.907		MMV
WEHI-1218341	01		SN00750721	=	0.748		<	0.434		POORFIT	4.324		MMV
WEHI-1218341	01		SN00750721	=	1.063		POORFIT	0.776		POORFIT	4.655		MMV
WEHI-1218342	01		SN00750736	=	0.759		<	0.434		=	5.522		MMV
WEHI-1218342	01		SN00750736	=	1.098		POORFIT	0.992		=	5.862		MMV
WEHI-1218343	01		SN00750737	=	0.965		<	0.434		=	5.719		MMV
WEHI-1218343	01		SN00750737	=	1.109		<	0.434		POORFIT	6.325		MMV
WEHI-1218380	01		SN00750579	=	0.646		=	3.084		=	18.764		MMV
WEHI-1218380	01		SN00750579	=	1.463		=	3.119		>	25		MMV
WEHI-1218419	01		SN00750506	=	1.66		=	0.88		=	17.471		MMV
WEHI-1218419	01		SN00750506	=	2.235		POORFIT	1.284		=	18.984		MMV
WEHI-1218551	01		SN00750725	=	1.021		=	1.841		=	16.76		MMV
WEHI-1218551	01		SN00750725	=	1.797		=	2.647		=	17.686		MMV
WEHI-1218583	01		SN00750644	POORFIT	3.245		=	0.644		>	25		MMV
WEHI-1218583	01		SN00750644	POORFIT	4.614		POORFIT	0.971		>	25		MMV
